# Supplementary material for: Identification of embryonic lethal genes in humans by autozygosity mapping and exome sequencing in consanguineous families
Source: Genome Biol. 2015 Jun 3;16(1):116. doi: 10.1186/s13059-015-0681-6 (PMC4491988; doi:10.1186/s13059-015-0681-6)
Supplement: Additional file 2: Table S1. — Summary of the raw data from whole-exome sequencing. [file 13059_2015_681_MOESM2_ESM.xlsx]

## Sheet: Sheet1
Patient-ID	Total Variants	Homozygous	Coding/Splicing	Within Autozygome	dpSNP Frequency <0.001	Absent in 570 Saudi exomes	ExAC Frequency		In Silico Prediction	comments
09DG01201	70185	29616	3645	61	3	3	PIGC:NM_002642:exon2:c.T659C:p.L220P NUP210:NM_024923:exon37:c.G5251A:p.V1751I FGD5:NM_152536:exon1:c.G2090A:p.R697Q	PIGC: Not reported NUP210:2/120568 Frequency=0.00001659 FGD5:22/121264 Frequency=0.00018142	PIGC:PolyPhen=probably_damaging(0.995) SIFT=deleterious(0) NUP2:rs192940958 PolyPhen=benign(0.005); SIFT=tolerated(0.24); FGD5:PolyPhen=benign(0.439); SIFT=tolerated(0.12)
10DG0827	82087	38108	4400	482	39	4	CHRNA1:NM_000079:exon6:c.C685T:p.R229C. SPAG16:NM_024532:exon7:c.C731T:p.T244I, WDR69:NM_178821:exon7:c.C596A:p.T199K,	CHRNA1:2/121396,Frequency=0.00001648 SPAG16:1/120482 Frequency=0.0000083 WDR69:236/121388 Frequency= 0.00001649	CHRNA1:PolyPhen=probably_damaging(0.988 SIFT=deleterious(0). SPAG11:PolyPhen=benign(0.142); SIFT=tolerated(0.56). WDR69:PolyPhen=benign(0.261); SIFT=tolerated(1);
12DG2262	84784	38567	4439	260	16	3	UBN1:NM_016936:exon14:c.T2356A:p.L786M. ZNF500:NM_021646:exon3:c.G552C:p.Q184H ENPP1:(NM_006208:exon18:c.1724-1G>T	UBN1:3/121006 Frequency=0.00002479. ZNF500:25/120824 Frequency=0.0002069 ENPP1: Not reported	ZF500:PolyPhen=possibly_damaging(0.635 SIFT=tolerated(0.46). UBN1:PolyPhen=probably_damaging(0.915 SIFT=deleterious(0.02). ENPP1:Not predicted to affect splicing
13DG0042	84988	38131	4045	211	21	1	GUSB:NM_000181:exon7:c.C1144T:p.R382C	GUSB:2/121054 Frequency=0.00001652.	GUSB:PolyPhen=probably_damaging(1); SIFT=deleterious(0)
13DG0259	83155	33048	3814	248	23	2	FCRL4(NM_031282:exon6:c.847+1G>A) FCRL6:NM_001004310:exon4:c.C464T:p.T155I	FCRL4:5/120428 Frequency=0.00004152. FCRL6:Not reported	FCRL4:Affect Splicing /Skip of exon-5 FCRL6:PolyPhen=benign(0.034) SIFT=tolerated (0.22)	Skipping of exon 4 was confirmed by RTPCR
13DG0447	77147	39781	4864	1280	102	3	DNAH14:NM_001373:exon23:c.T3755A:p.M1252K, SMARCAL1:NM_014140:exon3:c.273_279del:p.91_93del.USHBP1:NM_031941:exon6:c.G902A:p.R301Q	DNAH14: Not reported SMARCAL1: Not reported USHBP1:2/120228 Frequency=0.00001664	DNAH14:PolyPhen=possibly_damaging(0.805 SIFT=deleterious(0). SMARCAL1:Truncating mutation USHBP1:.PolyPhen=benign(0.062); SIFT=tolerated(0.54)	SMARCAL1 is unlikely candidate because its mutations causes an incompletely penetrant disorder Schimke immuno-osseous dysplasia
13DG0806	61135	28275	3978	198	13	1	THSD1:NM_018676:exon3:c.G617A:p.C206Y	THSD1: Not reported	THSD1:PolyPhen=probably_damaging(0.999); SIFT=deleterious(0)
13DG0975	75112	31335	4071	446	14	2	NEB:NEB:NM_004543:exon112:c.C15937T:p.R5313X PIKFYVE:NM_001178000:exon12:c.T1479A:p.S493R.	NEB:2/117800 Frequency=0.00001698 PIKFYVE:1/121408Frequency=0.00001698	NEB: Truncating qurter of the protein. PIKFYVE:PolyPhen=possibly_damaging(0.504); SIFT=tolerated(0.08)
13DG1635	71398	34577	4422	381	34	2	TUBB1:NM_030773:exon2:c.A80G:p.E27G, CTSA:NM_000308:exon6:c.649delC:p.L217fs	CTSA: Not reported TUBB1: Not reported	CSTA:Truncation of three quarter of the protein. TUBB1=PolyPhen=probably_damaging(0.999). SIFT=deleterious(0)	CTSA is known to cause embryonic lethality
13DG1885	73343	31750	4106	323	21	1	MYOM1:NM_003803:exon38:c.G4987A:p.V1663M	MYOM1:1/115970 Frequency=0.000008623	MYOM1:PolyPhen=probably_damaging(0.999) SIFT=deleterious(0)
13DG2155	75524	35334	4324	630	52	2	GUSB:NM_000181:exon3:c.G398C:p.W133S, LCA5L:NM_152505:exon6:c.G946A:p.E316K, PRDM1:NM_001198:exon7:c.G2227A:p.E743K	GUSB: Not reported PRDM1:12/121344Frequency=0.00009889. LCA5L:37/121008 including 1 homozygous Frequency=0.0003058	GUSB:PolyPhen=probably_damaging(0.984); SIFTdeleterious(0) PRDM1:PolyPhen=possibly_damaging(0.672); SIFTdeleterious(0.03). LCA5L:PolyPhen=probably_damaging(0.998); SIFT=deleterious(0).	GUSB is known to cause embryonic lethality
14DG0052	70622	33553	4352	560	45	2	DGKB:NM_004080:exon25:c.C2353T:p.P785S, FZD6:NM_001164616:exon5:c.A773G:p.Y258C	FZD6: Not reported DGKB: Not reported	FZD6:PolyPhen=probably_damaging(1); SIFT=deleterious(0). DGK:PolyPhen=benign(0.166); SIFT=deleterious(0.02).
14DG0946	71068	35679	4522	1221	123	3	THSD1:NM_018676:exon3:c.G617A:p.C206Y. CNGA3:NM_001298:exon8:c.G682A:p.E228K. ATP6V0A4:NM_130840:exon16:c.G1740A GLDC:NM_000170:exon1:c.G190T:p.A64S.	THSD1: Not reported CNGA3:188/121390 including 1 homozygous Frquency=0.001549 ATP6V0A4:24/121324 Frequency=.0.000197. GLDC:23/66656 Frequency=0.0003451	THSD1:PolyPhen=probably_damaging(0.999); SIFT=deleterious(0). CNGA3:PolyPhen=possibly_damaging(0.846); SIFT=deleterious(0.01). ATP6V0A4:PolyPhen=benign(0.009); SIFT=tolerated(0.62).GLDC. GLDC:PolyPhen=benign(0.008); SIFT=tolerated(0.52).	CNGA3 is unlikely candidate because its mutations cause achromatopsia
14DG0947	77308	32823	4093	409	34	5	GUSB:NM_000181:exon7:c.C1069T:p.R357X, UBAP1L:NM_001163692:exon3:c.C710G:p.P237R. IGDCC4:NM_020962:exon20:c.G3505A:p.G1169S. RBCK1:NM_006462:exon2:c.G47C:p.W16S. C21orf62:NM_001162495:exon4:c.T543A:p.F181L	GUSB:2/ 2/121114 Frequency=00001651. UBAP1L:3/16496 Frequency=0.0001819. RBCK1:11/120356 Frequency=0.0000914 C21ORF62:120770/120770Frequency=1. IGDCC4: Not reported	GUSB:Truncation of three quarter of the protein. UBAP1L:PolyPhen=possibly_damaging(0.706); SIFT=deleterious(0.03) IGDCC4:PolyPhen=benign(0.003 ); SIFT=deleterious(0.02). RBCK1:PolyPhen=benign(0.394); SIFT=tolerated(0.55). C21orf62:PolyPhen=benign(0); SIFT=tolerated(1)	GUSB is known to cause embryonic lethality
14DG1037	72798	34437	4315	697	46	2	GALNT14:NM_024572:exon13:c.C1273T:p.R425X. FAM168A:NM_015159:exon2:c.C68T:p.T23M,	GALNT14:3/121410Frequency=0.00002471. FAM168A:11/120498 Frequency=0.00009129	GALNT14:Truncates three quarters of the protein. FAM168A:PolyPhen=benign(0.393); SIFT=deleterious(0.01);
14DG1695	72216	28950	3703	46	3	1	THSD1:NM_018676:exon3:c.G617A:p.C206Y	THSD1: Not reported	THSD1:PolyPhen=probably_damaging(0.999); SIFT=deleterious(0)
14DG1727	75334	32721	4148	355	32	2	PHKG1:NM_006213:exon3:c.G157A:p.V53I, GUSB:NM_000181:exon2:c.C307T:p.R103W	GUSB: Not reported PHKG1:12/120832 Frequency=0.00009931	GUSB:PolyPhen=possibly_damaging(1); SIFT=deleterious(0). PHKG1:PolyPhen=benign(0.001); SIFT=tolerated(1).
14DG1819	70274	35863	4516	562	41	1	GUSB:NM_000181:exon10:c.A1586G:p.Y529C	GUSB: Not reported	GUSB:PolyPhen=possibly_damaging(1)
