# Supplementary material for: Identification of embryonic lethal genes in humans by autozygosity mapping and exome sequencing in consanguineous families
Source: Genome Biol. 2015 Jun 3;16(1):116. doi: 10.1186/s13059-015-0681-6 (PMC4491988; doi:10.1186/s13059-015-0681-6)
Supplement: Additional file 3: Table S2. — Details of the filters used to analyze whole-exome data. [file 13059_2015_681_MOESM3_ESM.xlsx]

## Sheet: Sheet1
Sample Name	12DG2262	13DG0042	13DG0259	13DG0447	13DG0806	13DG0975	13DG1635	13DG1885	13DG2155	14DG0052	14DG0946	14DG0947	14DG1037	14DG1695	14DG1727	14DG1819
Total reads	68,890,854	87,535,186	69,464,884	106,905,594	60,917,738	65,667,302	56,262,322	56,594,776	70,272,556	59,776,144	61,277,104	62,293,024	56,924,650	61,131,714	67,153,598	55,690,760
Total yield (bp)	6,957,976,254	8,841,053,786	7,015,953,284	10,797,464,994	6,152,691,538	6,632,397,502	5,682,494,522	5,716,072,376	7,097,528,156	6,037,390,544	6,188,987,504	6,291,595,424	5,749,389,650	6,174,303,114	6,782,513,398	5,624,766,760
Read length (bp)	101.0	101.0	101.0	101.0	101.0	101.0	101.0	101.0	101.0	101.0	101.0	101.0	101.0	101.0	101.0	101.0
Target regions (bp)	62,085,286	62,085,286	62,085,286	62,085,286	51,189,318	51,189,318	51,189,318	51,189,318	51,189,318	51,189,318	51,189,318	51,189,318	51,189,318	51,189,318	51,189,318	51,189,318
Average throughput depth of target regions	112.1	142.4	113.0	173.9	120.2	129.6	111.0	111.7	138.7	117.9	120.9	122.9	112.3	120.6	132.5	109.9
Initial mappable reads (mapped to human genome)	68,747,010	87,171,732	69,267,362	103,942,810	60,293,686	65,434,390	56,084,066	56,317,772	70,014,528	59,591,962	60,970,242	62,001,990	56,709,802	60,712,302	66,895,368	55,470,370
% Initial mappable reads (out of total reads)	99.8%	99.6%	99.7%	97.2%	99.0%	99.6%	99.7%	99.5%	99.6%	99.7%	99.5%	99.5%	99.6%	99.3%	99.6%	99.6%
Non-redundant reads (de-duplicated by Picard tools)	59,948,424	74,161,646	62,103,548	91,248,979	36,380,997	62,221,243	53,428,879	54,049,039	65,444,277	55,726,950	57,660,061	59,429,076	54,442,736	59,256,940	65,104,233	54,714,057
% Non-redundant reads (out of initial mappable reads)	87.2%	85.1%	89.7%	87.8%	60.3%	95.1%	95.3%	96.0%	93.5%	93.5%	94.6%	95.9%	96.0%	97.6%	97.3%	98.6%
Non-redundant unique reads (uniquely mapped to human genome)	52,937,495	65,751,720	55,035,980	77,194,170	35,608,880	60,992,634	52,464,907	53,099,224	64,223,865	54,793,117	56,510,703	58,345,698	53,499,336	58,059,901	63,746,824	53,603,169
% Non-redundant unique reads (out of non-redundant reads)	88.3%	88.7%	88.6%	84.6%	97.9%	98.0%	98.2%	98.2%	98.1%	98.3%	98.0%	98.2%	98.3%	98.0%	97.9%	98.0%
On-target reads (mapped to target regions)	35,911,500	46,765,561	38,539,414	55,969,689	31,024,818	48,497,428	41,854,047	43,195,241	52,359,980	44,526,397	42,102,931	43,753,130	40,932,145	40,051,709	46,917,804	38,073,813
% On-target reads (out of non-redundant unique reads)	67.8%	71.1%	70.0%	72.5%	87.1%	79.5%	79.8%	81.3%	81.5%	81.3%	74.5%	75.0%	76.5%	69.0%	73.6%	71.0%
% Coverage of target regions (more than 1X)	95.4%	95.8%	95.8%	95.9%	97.9%	99.0%	99.1%	98.9%	99.0%	98.9%	99.0%	98.9%	98.9%	98.9%	98.9%	99.0%
Number of on-target genotypes (more than 1X)	59,244,833	59,460,512	59,460,413	59,547,249	50,132,870	50,688,430	50,706,230	50,619,530	50,689,841	50,615,109	50,696,518	50,636,484	50,637,973	50,647,421	50,604,380	50,658,437
% Coverage of target regions (more than 10X)	90.5%	90.7%	90.0%	81.8%	88.3%	96.7%	97.5%	96.7%	97.2%	96.5%	97.0%	97.4%	97.3%	96.5%	97.3%	97.0%
Number of on-target genotypes (more than 10X)	56,161,854	56,295,452	55,885,039	50,766,859	45,176,354	49,483,500	49,927,696	49,498,982	49,765,613	49,389,147	49,657,002	49,857,321	49,825,209	49,416,057	49,826,965	49,651,056
Mean read depth of target regions	47.0	60.8	50.2	70.5	54.9	81.4	70.9	73.5	88.0	75.7	70.8	73.1	68.3	67.1	78.9	63.6
Number of SNPs	76,850	77,052	75,403	70,856	56,686	68,955	65,148	67,277	69,351	64,778	65,027	70,529	66,462	66,167	68,754	64,173
Number of coding SNPs	20,582	20,631	20,645	19,339	18,981	20,179	19,212	20,052	20,375	19,404	18,900	20,303	19,403	19,489	19,988	18,720
Number of synonymous SNPs	10,737	10,638	10,765	9,986	10,073	10,634	10,070	10,520	10,780	10,288	9,943	10,721	10,232	10,366	10,464	9,781
Number of nonsynonymous SNPs	9,338	9,498	9,349	8,845	8,463	9,050	8,663	9,051	9,098	8,685	8,519	9,093	8,709	8,703	9,042	8,485
Number of Indels	7,933	7,935	7,751	6,290	4,448	6,156	6,249	6,065	6,172	5,843	6,058	6,778	6,335	6,048	6,579	6,100
Number of coding Indels	416	414	429	374	397	467	466	447	449	443	453	478	466	461	464	458
